# Supplementary material for: Vision screening in older adults who attend hospital following a fall: a scoping review
Source: BMC Geriatr. 2025 Nov 25;25:955. doi: 10.1186/s12877-025-06435-1 (PMC12648902; doi:10.1186/s12877-025-06435-1)
Supplement: Supplementary file 2 — Supplementary Material 2. [file 12877_2025_6435_MOESM2_ESM.xlsx]

## Sheet: Data extraction
							Population					Description of vision assessment/ screening methods
First author	Year of publication	Country of origin	Study design	Study aims/ objectives	Context	Definition of fall	Sample size analysed	Mean/median age	Sex	Ethnicity	Exclusion criteria/ other population info	Qs asked	Tests used	Tools used	How were results recorded	Who performed the assessment	Timing of assessment	Other	Description of intervention pathways/ referral criteria	Discussion of why vision not assessed	Key findings/ conclusions/ recommendations	Other comments
